# Supplementary material for: Non-lytic viral immunotherapy induces long-term glioblastoma survival and tumor-specific immunity without eliciting an antiviral response
Source: Nat Commun. 2026 May 19;17:6613. doi: 10.1038/s41467-026-72746-5 (PMC13381920; doi:10.1038/s41467-026-72746-5)
Supplement: Supplementary file 4 — Source Data [file 41467_2026_72746_MOESM4_ESM.xlsx]

## Sheet: Figure 1D
IL-15 low	IL-15 high
0.037657	0.0485631
0.0163465	0.0491228
0.0155227	0.0813778
0.0262251	0.0412046
0	0.0430371
0.00771992	0.0118161
0	0.061224
0	0.0812664
0.00638432	0.020682
0.0324328	0.0575673
0.0100732	0.00558668
0.0237244	0.0371993
0	0.0208678
0.0543382	0.0216232
0.0360115	0.0350386
0.0122203	0
0.0106794	0.0359598
0.0286152	0.0117349
0	0.0444194
0	0
0	0.0697413
0.0337014	0.0646195
0.0174194	0.00402545
0	0.0325238
0.0688429	0.0375578
0.0438083	0.0160652
0	0.051296
0.173106	0.0256661
0.0349856	0.0471517
0	0.0420747
0.0693845	0
0.072802
0
0.0583772
0
0.0479797
0.0930176
0.0129169
0.0197651
0.0860346
0
0
0.0259081
0.0281445
0.0382299
0.0217588
0.0262641
0.038838
0.0269182
0.0202935
0.0171666
0.0205726
0
0.017633
0
0.00897567
0.0262759
0.0393577
0.0132726
0.0156598
0.0245057
0.0434594
0.0244299
0
0
0
0
0.01733
0.089737
0.0146394
0.0184798
0.0166457
0.0131256
0
0.0292315
0.0299582
0.0343802
0.0304988
0.0307135
0
0.0326124
0.146314
0.0096862
0.0336306
0.0188682
0
0.015585
0
0.023549
0.0378423
0.111905
0.015226
0
0
0.030999
0.0440892
0
0.0225375
0.0215902
0.0167534
0.0188584
0.035529
0.0504823
0.0427063
0.0177091
0.0008
0.0209611
0.00171296
0.083532
0.0151497
0
0.131768
0.0202144
0.0130433
0
0
0.0277034
0.099847
0
0.0773679

## Sheet: Figure 1E
IL-15 low	IL-15 high
0.0500452	0.178743
0.0631075	0.165012
0.113804	0.160577
0.098243	0.0958473
0.00580847	0.109614
0.0686072	0.0532161
0.0151149	0.0382878
0.173398	0.161199
0.101891	0.163369
0.163239	0.254357
0.0276327	0.152024
0.20798	0.0874207
0.00551288	0.131782
0.101186	0.0518948
0.125106	0.147062
0.0605389	0.205591
0.0957203	0.151186
0.0557958	0.102801
0.132695	0.0188663
0	0.107933
0.167566	0.0740794
0.114706	0.0437283
0.014715	0.140334
0.0726945	0.213493
0.0437523	0.222416
0.0531235	0.191879
0.0406998	0.194648
0	0.205653
0.0504267	0.119893
0.0686376	0.174679
0.0337674	0.146906
0
0.138517
0.0642027
0.0526491
0.155346
0.0279828
0.0190041
0.0730955
0.0312043
0.0509874
0.144358
0.0848039
0.0530222
0.0477871
0.164084
0.231217
0.110713
0.0678046
0.100879
0.0328011
0.0770138
0.061657
0.164573
0.194871
0.179343
0.061031
0.0958619
0.0554797
0
0.0289965
0.0172458
0.0761932
0.0518239
0.170072
0.0714342
0.0102511
0
0.0194499
0.0145796
0.209206
0
0.0245103
0.160171
0.14292
0.079229
0.0710835
0.0664656
0.142741
0.0162249
0.160302
0.0428471
0.153284
0.00264083
0.0358261
0.116375
0.0476127
0.18985
0.0853996
0.0358905
0.135463
0.0267141
0.0129399
0.112526
0.118173
0.108915
0.0311818
0.0455067
0.0665394
0.00413377
0.137734
0.131745
0.126419
0.114004
0.101983
0.218067
0.1236
0.124594
0.0714223
0.0389639
0.151321
0.0868033
0.0829249
0.00523273
0.10057
0.167232
0.126147
0.0237831
0.218934
0.112323

## Sheet: Figure 1F
IL-15 low	IL-15 high
0	0
0.0337952	0
0.0884967	0
0	0.068779
0.225331	0
0	0.0676179
0.313813	0.102391
0	0
0	0
0	0
0.27267	0
0	0
0.19098	0
0.0922397	0
0	0
0.119453	0
0	0
0.0271791	0.0898279
0	0
0.309883	0
0	0
0	0
0.136875	0
0.122837	0
0.0142347	0
0	0
0	0
0.0978605	0
0	0
0.0754197	0
0.0230845	0
0.42233
0
0
0
0
0.0263189
0.0530622
0
0
0
0
0
0.131526
0
0
0
0
0.00536355
0
0
0.052383
0.200739
0
0
0
0
0
0
0.18845
0.192073
0
0.0150731
0.0235901
0
0.0332837
0.277597
0.346082
0
0.195679
0
0.309889
0
0
0
0
0
0
0
0.313609
0
0.158684
0
0.125392
0.0505781
0
0.00193613
0
0.0563935
0
0
0.247422
0.2951
0
0
0
0.111535
0.167797
0
0.324087
0
0
0
0
0
0
0
0
0
0
0
0
0
0.324278
0
0
0
0
0
0

## Sheet: Figure 2A
HBSS			RRV-EMDinj			RRV-EMDpre
2.05	2.1	4.25	77.3	91.7	87.5	93	95.9	97	EMD+ cells (%)

## Sheet: Figure 2C
Day	0.1 AZT			1 AZT			0.1			1
4	2.5	1.54	1.26	13.04	11.64	8.29	4.9	4.14	6.19	24.64	14.54	19.24	gag+ cells (%)
7	4.78	4.51	3.4	16.67	22.87	18.47	52.17	42.77	53.37	65.07	41.27	65.27
11	3.17667	2.21667	2.87667	17.0867	17.8867	14.2867	61.2867	79.6867	78.5867	71.4867	70.0867	74.4867
14	2.21333	2.08333	4.40333	23.8433	16.3433	18.5433	83.3433	87.3433	89.2433	84.5433	82.4433	86.1433
18	8.32	10.82	11.62	23.92	22.22	19.52	73.42	75.82	74.62	79.82	71.52	79.12

## Sheet: Figure 2D
Day	0.1 AZT			0.01 AZT			0.1			0.01
3	1.21	0.73	1.27	1.08	1.41	1.6	2.9	3.24	2.24	0.86	2.02	0.67	gag+ cells (%)
6	1.37	0.7	1.68	0	0	0	30.83	27.03	33.43	4.84	4.59	5.47
9	7.15	0.85	4.82	0.5	3.05	2.08	76.07	77.57	76.67	40.97	41.17	47.27
12	4.72	3.81	3.5	3.39	2.57	6.73	92.13	92.93	93.73	83.53	83.83	86.73
15	1.85	1.48	3.33	4.6	3.89	3.37	93.75	93.35	93.45	93.25	93.35	92.45
19	1.79	3.3	1.97	4.7	3.61	2.17	85.13	87.23	88.03	85.33	86.93	83.53

## Sheet: Figure 2E
Uninfected			RRV			RRV-RLI
0	0.061045	0	0.375255	0	0.375255	17.3348	17.48	15.3741	pg/100K cells/24hr

## Sheet: Figure 2F
RRV-RLI			RRV			Media			IL-15			IL-2
0.333667	0.346667	0.318667	0.083	0.113	0.121	0.138667	0.100667	0.134667	0.434	0.514	0.472	0.593333	0.653333	0.623333	Optical Density (490 nm)

## Sheet: Figure 2G
RRV				RRV-RLI				TC+RRV-RLI			TC				Uninfected
11.8	10.1	10.7	12.8	33.7	31.9	31.6	28.9	17.5	17.5	16	13.8	12.4	14.7	13.3	12.5	12.1	12.9	13.1	CD69+ of CD3+CD8+ (%)

## Sheet: Figure 2H
Uninfected				RRV				RRV-RLI
0.040136	0.027451	0.0236842	0.135849	0.0216418	0.0362319	0.0284884	0.0359649	1.15966	1.40807	1.40164	1.62051	ΔNK1.1+ of all events/48hr

[truncated: 53 more sheets: Figure 2I, Figure 3B, Figure 3C, Figure 3D, Figure 3E, Figure 3F, Figure 3G, Figure 4F, Figure 4 Nanostring Data, Figure 5A, Figure 5B, Figure 5C, Figure 5D, Figure 5E, Figure 5F, Figure 5G, Figure 5H, Figure 5I, Figure 5J, Figure 6B …]
